# Supplementary material for: Sexual conflict drives micro- and macroevolution of sexual dimorphism in immunity
Source: BMC Biol. 2021 Jun 2;19:114. doi: 10.1186/s12915-021-01049-6 (PMC8170964; doi:10.1186/s12915-021-01049-6)
Supplement: Supplementary file 1 — Additional file 1: Table S1. Sex-specific regulation of gene expression related to the proPO activating system. [file 12915_2021_1049_MOESM1_ESM.xlsx]

## Sheet: Sheet2
SI Table 1: Gene expression of PO-cascade candidate gene homologues in C. maculatus with sex-biased expression.
		Sex-biased expression in the head & thorax tissues					Sex-biased expression in the reproductive tissues of the abdomen					Expression change in response to mating in the head & thorax tissues (i,e, 24h post-mating)										Expression change in response to mating in the abdomen (i,e, 24h post-mating)										Expression in larvae	#Expression in pupae	Homology information
												# FEMALES					# MALES					# FEMALES					# MALES
Gene annotation	Transcriptome ID	logFC(F/M)_HT	logCPM_HT	LR_HT	Pvalue_HT	FDR_HT	logFC(F/M)_Abd	logCPM_Abd	LR_Abd	Pvalue_Abd	FDR_Abd	logFC(mated/virgin)	logCPM	LR	p-value	q-value	logFC(mated/virgin)	logCPM	LR	p-value	q-value	logFC(mated/virgin)	logCPM	LR	p-value	q-value	logFC(mated/virgin)	logCPM	LR	p-value	q-value	Raw counts	Raw counts	Top Blast hit	BLAST E-value	Percent identity	Seq ID (C,m)
Prophenoloxidase (proPO)	TR840|c0_g1	2.17999	5.69701	193.037	6.91084e-44	1.51e-41	1.624	5.72805	120.846	4.13e-28	1.47e-27	0.239249	6.51722	2.19462	0.138494	0.548504	0.752966	5.13499	11.7002	0.00062492	0.0297401	-0.0550294	6.51722	0.116735	0.732603	0.871534	1.63226	5.13499	56.9411	4.49e-14	3.4e-11	11170	9806	XP_023012799 phenoloxidase 2-like [Leptinotarsa decemlineata], ( 85% similarity to AGC54940,1 prophenoloxidase [Tenebrio molitor]; AGC54939,1 prophenoloxidase [Tenebrio molitor]; BAA75470,1 prophenoloxidase [Tenebrio molitor])	0	78.01	GEUD01066392.1
Spätzle processing enzyme (SPE)	TR7579|c2_g1	0.411962	5.52316	6.80282	0.00910139	0.0292	0.598501	5.78884	55.391	9.88e-14	2.26e-13	0.260043	6.24193	8.3514	0.0038539	0.0723649	0.253301	5.48335	5.28786	0.0214746	0.207717	0.723959	6.24193	76.682	2.01e-18	1.65e-15	0.58044	5.48335	29.54	5.48e-08	1.04e-05	1371	2076	XP_023025567 serine protease easter-like [Leptinotarsa decemlineata]; (71% similarity to BAG14262,2 44 kDa zymogen (Tenebrio molitor) Tm-SPE; Spätzle processing enzyme)	1e-161	66.02	GEUD01047402.1
Serine protease inhibitor (SP)	TR72449|c5_g3	-0.748785	7.90145	7.91296	0.00490818	0.0175182	-3.44166	11.1215	865.773	2.71e-190	5.8e-189	-0.095632	8.28035	0.497028	0.480809	0.844558	-0.748785	7.90145	7.91296	0.00490818	0.0175182	0.439334	8.28035	10.8299	0.000998756	0.00924876	-3.44166	11.1215	865.773	2.71e-190	5.8e-189	7157	4975	XP_028130505 serine proteinase inhibitor [Diabrotica virgifera virgifera], (56% similarity to serpin40 [Tenebrio molito], 57% similarity to serpin48 [Tenebrio molitor])	2e-150	62.08	GEUD01184871.1
Serine protease inhibitor (SP)	TR3574|c4_g2	-2.01721	3.91986	5.77458	0.0162596	0.0469381	-8.48226	10.8561	3040.14	3.38e-21	1.29e-20	0.397763	3.29912	1.9602	0.161492	0.585042	-0.303656	10.6536	0.137211	0.711069	0.949956	0.334415	3.29912	1.63997	0.200329	0.413154	0.0420831	10.6536	0.00266895	0.958798	0.994532	276	257	XP_019754410.1 Serpin28 [Dendroctonus ponderosae] (51% similarity to serpin13 [Manduca sexta])	1e-127	45.23	GEUD01028446.1
Spätzle 4	TR73639|c0_g2_i3	-10.8715	5.67349	20.922	4.78358e-06	0.000925726	-6.81399	5.67349	9.80517	0.00174022	0.0117505	1.12522	5.67349	0.451849	0.501458	1	-12.8934	5.67349	24.7586	6.49767e-07	0.000178533	3.71976	5.67349	3.52564	0.0604265	1	0.353482	5.67349	0.050087	0.822912	1	42.13	43389.2	XP_023029321.1 Spätzle 4 [Leptinotarsa decemlineata]; Spätzle 4 [Tenebrio molitor] E-value=3E-142)	1e-147	63.07	GEUD01124123.1
(Data from Immonen et al., 2017)	# Significant female- and male-bias highlighted in orange and blue, respectively											# Significant mating response highlighted in green										# Significant mating response highlighted in green
